# Supplementary material for: Analysis of genomic copy number variations through whole-genome scan in Yunling cattle
Source: Front Vet Sci. 2024 Jul 22;11:1413504. doi: 10.3389/fvets.2024.1413504 (PMC11298805; doi:10.3389/fvets.2024.1413504)
Supplement: Supplementary file 1 [file Table_1.xlsx]

## Sheet: Sheet1
Table S1.Overview of sample information and sequencing statistics
BioSample	Accession number	Breeds	Mapping rate	Mean depth (X)
SAMN37529654	SRR24381389	Yunling	0.9989	64
SAMN37529654	SRR24381395	Yunling	0.9987	25
SAMN12328155	SRR9721679	Yunling	0.9972	5.6096
SAMN12328156	SRR9721680	Yunling	0.9971	5.3968
SAMN12328147	SRR9721681	Yunling	0.9978	6.1711
SAMN12328148	SRR9721682	Yunling	0.9975	5.3249
SAMN12328149	SRR9721683	Yunling	0.9979	6.2708
SAMN12328150	SRR9721684	Yunling	0.9975	5.9597
SAMN12328151	SRR9721685	Yunling	0.9974	5.4053
SAMN12328152	SRR9721686	Yunling	0.9976	5.6927
SAMN12328153	SRR9721687	Yunling	0.9953	5.5063
SAMN12328154	SRR9721688	Yunling	0.9975	5.4108
SAMN12328079	SRR9721689	Yunling	0.9974	5.8469
SAMN12328111	SRR9721690	Yunling	0.9968	5.2247
SAMN12328112	SRR9721691	Yunling	0.9969	6.363
SAMN12328029	SRR9721692	Brahman	0.9985	5.5957
SAMN12328030	SRR9721693	Brahman	0.9982	5.6718
SAMN12328027	SRR9721694	Brahman	0.9972	4.2263
SAMN12328028	SRR9721695	Brahman	0.998	4.8325
SAMN12328033	SRR9721696	Brahman	0.9978	6.1905
SAMN12328034	SRR9721697	Brahman	0.998	5.1397
SAMN12328031	SRR9721698	Brahman	0.9984	5.1754
SAMN12328032	SRR9721699	Brahman	0.9982	5.2045
SAMN12328035	SRR9721700	Brahman	0.998	5.2622
SAMN12328036	SRR9721701	Brahman	0.9975	5.3487
SAMN12328144	SRR9721702	Yunling	0.9978	5.337
SAMN12328143	SRR9721703	Yunling	0.9979	5.4689
SAMN12328142	SRR9721704	Yunling	0.9975	5.6081
SAMN12328141	SRR9721705	Yunling	0.9974	5.2616
SAMN12328140	SRR9721706	Yunling	0.9978	4.9087
SAMN12328139	SRR9721707	Yunling	0.9973	5.9655
SAMN12328138	SRR9721708	Yunling	0.9977	5.9939
SAMN12328137	SRR9721709	Yunling	0.9932	5.6876
SAMN12328109	SRR9721710	Yunling	0.9966	6.4698
SAMN12328110	SRR9721711	Yunling	0.9971	6.2333
SAMN12328107	SRR9721712	Yunling	0.9976	5.9464
SAMN12328108	SRR9721713	Yunling	0.9971	5.4542
SAMN12328113	SRR9721714	Yunling	0.9971	5.063
SAMN12328114	SRR9721715	Yunling	0.9972	6.0927
SAMN12328146	SRR9721716	Yunling	0.9976	6.4752
SAMN12328145	SRR9721717	Yunling	0.9974	5.0527
SAMN12328106	SRR9721718	Yunling	0.9971	4.8896
SAMN12328105	SRR9721719	Yunling	0.9967	4.6534
SAMN12328129	SRR9721720	Yunling	0.9976	5.4601
SAMN12328130	SRR9721721	Yunling	0.9971	5.2864
SAMN12328127	SRR9721722	Yunling	0.9966	5.16
SAMN12328128	SRR9721723	Yunling	0.9966	5.9348
SAMN12328133	SRR9721724	Yunling	0.9977	5.7636
SAMN12328134	SRR9721725	Yunling	0.9978	4.8176
SAMN12328131	SRR9721726	Yunling	0.9963	6.0265
SAMN12328132	SRR9721727	Yunling	0.9963	5.9551
SAMN12328135	SRR9721728	Yunling	0.9974	6.448
SAMN12328136	SRR9721729	Yunling	0.9978	5.2402
SAMN12328086	SRR9721730	Yunling	0.9975	5.2669
SAMN12328085	SRR9721731	Yunling	0.9978	5.0058
SAMN12328100	SRR9721732	Yunling	0.9928	4.8916
SAMN12328099	SRR9721733	Yunling	0.9972	5.4814
SAMN12328102	SRR9721734	Yunling	0.9968	5.1465
SAMN12328101	SRR9721735	Yunling	0.9976	5.9125
SAMN12328083	SRR9721736	Yunling	0.9974	4.8609
SAMN12328104	SRR9721737	Yunling	0.9972	6.4621
SAMN12328103	SRR9721738	Yunling	0.9973	4.8963
SAMN12328118	SRR9721739	Yunling	0.9973	6.0009
SAMN12328117	SRR9721740	Yunling	0.9961	5.6905
SAMN12328120	SRR9721741	Yunling	0.9976	5.2307
SAMN12328119	SRR9721742	Yunling	0.9969	5.8944
SAMN12328122	SRR9721743	Yunling	0.9971	5.5754
SAMN12328121	SRR9721744	Yunling	0.9971	5.4921
SAMN12328124	SRR9721745	Yunling	0.9971	5.5163
SAMN12328123	SRR9721746	Yunling	0.9969	5.1856
SAMN12328126	SRR9721747	Yunling	0.9973	5.3894
SAMN12328125	SRR9721748	Yunling	0.9976	5.5627
SAMN12328087	SRR9721749	Yunling	0.998	5.516
SAMN12328088	SRR9721750	Yunling	0.9979	4.918
SAMN12328089	SRR9721751	Yunling	0.9975	4.7379
SAMN12328090	SRR9721752	Yunling	0.9971	4.4264
SAMN12328098	SRR9721753	Yunling	0.9957	5.1562
SAMN12328091	SRR9721754	Yunling	0.9981	5.8528
SAMN12328092	SRR9721755	Yunling	0.9978	4.4747
SAMN12328066	SRR9721756	Yunling	0.9969	5.1323
SAMN12328065	SRR9721757	Yunling	0.9968	6.004
SAMN12328062	SRR9721758	Yunling	0.9975	5.7578
SAMN12328061	SRR9721759	Yunling	0.997	6.7862
SAMN12328064	SRR9721760	Yunling	0.9971	5.7024
SAMN12328063	SRR9721761	Yunling	0.9973	5.4443
SAMN12328058	SRR9721762	Yunling	0.9972	6.0691
SAMN12328057	SRR9721763	Yunling	0.9974	7.5329
SAMN12328060	SRR9721764	Yunling	0.9975	6.0064
SAMN12328059	SRR9721765	Yunling	0.9972	6.1999
SAMN12328095	SRR9721766	Yunling	0.9977	6.5855
SAMN12328097	SRR9721767	Yunling	0.9974	5.317
SAMN12328096	SRR9721768	Yunling	0.9976	5.9667
SAMN12328075	SRR9721777	Yunling	0.9977	4.9381
SAMN12328076	SRR9721778	Yunling	0.9979	4.984
SAMN12328073	SRR9721779	Yunling	0.9976	5.8351
SAMN12328074	SRR9721780	Yunling	0.9974	5.0668
SAMN12328071	SRR9721781	Yunling	0.9975	5.0804
SAMN12328072	SRR9721782	Yunling	0.9972	5.8821
SAMN12328069	SRR9721783	Yunling	0.9962	6.2296
SAMN12328070	SRR9721784	Yunling	0.9974	6.4951
SAMN12328067	SRR9721785	Yunling	0.9978	5.7311
SAMN12328068	SRR9721786	Yunling	0.9974	4.9707
SAMN12328093	SRR9721787	Yunling	0.996	6.0717
SAMN12328178	SRR9721790	Yunling	0.9973	5.6993
SAMN12328177	SRR9721791	Yunling	0.9976	4.8106
SAMN12328082	SRR9721796	Yunling	0.9975	5.3266
SAMN12328080	SRR9721809	Yunling	0.9978	5.5534
SAMN12328081	SRR9721812	Yunling	0.9978	5.544
SAMN12328094	SRR9721821	Yunling	0.9967	5.8203
SAMN12328175	SRR9721822	Yunling	0.9969	5.5276
SAMN12328176	SRR9721823	Yunling	0.9975	5.2506
SAMN12328173	SRR9721824	Yunling	0.997	5.9978
SAMN12328174	SRR9721825	Yunling	0.9977	5.4771
SAMN12328171	SRR9721826	Yunling	0.9973	5.1353
SAMN12328172	SRR9721827	Yunling	0.9969	5.0891
SAMN12328169	SRR9721828	Yunling	0.9979	5.7961
SAMN12328170	SRR9721829	Yunling	0.997	5.1352
SAMN12328167	SRR9721830	Yunling	0.9969	5.6421
SAMN12328168	SRR9721831	Yunling	0.9967	6.2993
SAMN12328051	SRR9721832	Yunling	0.9973	5.5567
SAMN12328052	SRR9721833	Yunling	0.9965	5.7039
SAMN12328053	SRR9721834	Yunling	0.9975	6.0833
SAMN12328048	SRR9721837	Yunling	0.9971	5.9431
SAMN12328049	SRR9721838	Yunling	0.9975	5.9243
SAMN12328050	SRR9721839	Yunling	0.9973	5.9975
SAMN12328055	SRR9721840	Yunling	0.9974	4.8387
SAMN12328056	SRR9721841	Yunling	0.9977	6.3297
SAMN12328166	SRR9721842	Yunling	0.9976	5.5618
SAMN12328165	SRR9721843	Yunling	0.9971	6.0862
SAMN12328162	SRR9721844	Yunling	0.9963	5.4924
SAMN12328161	SRR9721845	Yunling	0.9976	5.4539
SAMN12328164	SRR9721846	Yunling	0.9972	6.1571
SAMN12328163	SRR9721847	Yunling	0.9975	5.3866
SAMN12328158	SRR9721848	Yunling	0.9975	6.3959
SAMN12328157	SRR9721849	Yunling	0.9977	5.4675
SAMN12328160	SRR9721850	Yunling	0.9973	6.1355
SAMN12328159	SRR9721851	Yunling	0.9975	5.5581
SAMN12328078	SRR9721852	Yunling	0.9972	5.7554
SAMN12328115	SRR9721853	Yunling	0.9972	5.5606
SAMN12328116	SRR9721854	Yunling	0.9973	6.0717
SAMN12328077	SRR9721855	Yunling	0.9978	4.9707
