# Supplementary material for: Analysis of genomic copy number variations through whole-genome scan in Yunling cattle
Source: Front Vet Sci. 2024 Jul 22;11:1413504. doi: 10.3389/fvets.2024.1413504 (PMC11298805; doi:10.3389/fvets.2024.1413504)
Supplement: Supplementary file 2 [file Table_2.xlsx]

## Sheet: Sheet1
Table S2. CNVR data statistics of 130 yunling cattle genomes
CNVR size	Dup of CNVR	Del of CNVR	Both of CNVR	Total
<1kb	6	27	3	36
1-2 kb	1894	956	1	2854
2-5 kb	148	259	6	413
5-10 kb	19	80	19	118
10-20 kb	22	33	33	88
20-50 kb	70	43	90	203
>50 kb	16	0	0	16
Total	2175	1398	152	3728
