# Supplementary material for: Analysis of genomic copy number variations through whole-genome scan in Yunling cattle
Source: Front Vet Sci. 2024 Jul 22;11:1413504. doi: 10.3389/fvets.2024.1413504 (PMC11298805; doi:10.3389/fvets.2024.1413504)
Supplement: Supplementary file 3 [file Table_3.xlsx]

## Sheet: Sheet1
Table S3. GO terms of Yunling cattle
Category	Term	Count	PValue	Genes
GOTERM_BP_DIRECT	GO:0007156~homophilic cell adhesion via plasma membrane adhesion molecules	27	2.15e-08	RET, PTPRT, ROBO2, CLSTN2, CLSTN1, PCDH15, PTPRM, NEXN, CDH8, CDH7, CDH4, CDH2, CDH23, NRCAM, PCDH1, DSCAM, PCDH9, CNTN6, SDK1, CDH12, CDH13, FAT3, DSG2, CNTN4, NECTIN3, SDK2, CDH18
GOTERM_BP_DIRECT	GO:0050804~modulation of synaptic transmission	14	2.55e-05	GRID2, NLGN1, PTPRS, GRID1, DGKB, GRIK3, GRIK4, GRIK1, GRIK2, BTBD9, LRFN2, PLCB4, NRG3, LRRC4C
GOTERM_BP_DIRECT	GO:0098609~cell-cell adhesion	21	3.85e-05	DSP, KIRREL1, COL13A1, NEGR1, CNTN5, CTNND2, LOC132342108, PSEN1, LPP, TJP1, DLG1, CDH2, CDH23, CTNNA1, BCL2, MYH9, CTNNA3, DSG2, FAT3, PKP4, CTNNA2
GOTERM_BP_DIRECT	GO:0034765~regulation of ion transmembrane transport	18	0.000157	KCNJ6, KCNH5, KCNG4, KCND2, KCND3, CACNA2D1, KCNH8, KCNB2, KCNK13, KCNIP4, CACNA2D3, KCNJ16, KCNQ1, KCNMA1, ASIC2, KCNJ3, KCNH1, SCN1A
GOTERM_BP_DIRECT	GO:0086091~regulation of heart rate by cardiac conduction	10	0.00017	DSP, KCNE1, KCND3, CACNA2D1, KCNQ1, DSG2, CTNNA3, ISL1, SCN4B, TRPM4
GOTERM_BP_DIRECT	GO:0007155~cell adhesion	37	0.00028	NLGN1, SPON1, NRXN1, COL12A1, NRXN3, STAB2, LOC100847151, PCDH15, NEXN, LOC508441, PSEN1, THBS4, DPP4, RELN, LOC100300478, LOC618268, NRCAM, CTNNA2, NCAM2, PCDH1, DSCAM, PCDH9, LOC132342108, ATP1B1, PARD3B, ADAM18, VCAN, CFDP1, PARD3, COL4A3, CLDN19, ITGA8, COL6A3, CNTN4, TLN2, NECTIN3, ADA
GOTERM_BP_DIRECT	GO:0035249~synaptic transmission, glutamatergic	8	0.000713	PRKN, GRID2, GRID1, GRIK3, GRIK4, GRIK1, GRIK2, CDH8
GOTERM_BP_DIRECT	GO:0035556~intracellular signal transduction	42	0.000717	DGKB, ADCY2, CBLB, PSEN1, STK4, ADCY8, KALRN, STK3, PREX2, PAK1, PLCZ1, AKT3, JAK2, MAPK4, PAK5, TNS1, GUCY1A2, GUCY1A1, PRKCI, PRKCB, PRKCE, CDC42BPB, OXSR1, MYO9A, DCLK1, DCDC1, MAPK10, DEPDC1B, SNRK, PLCB4, MELK, NRG3, TAOK1, KIT, SPATA13, RASA2, SIK3, ASB7, PKN2, PRKD1, TEK
GOTERM_BP_DIRECT	GO:0071805~potassium ion transmembrane transport	16	0.00103283	KCNH5, KCNG4, KCND2, KCNK9, KCND3, KCNH8, KCNB2, KCNK13, KCNIP4, SLC9A4, LOC112448504, KCNQ1, KCNMA1, SLC9A9, KCNN4, KCNH1
GOTERM_BP_DIRECT	GO:0048854~brain morphogenesis	7	0.00108725	CDH2, AKT3, SLC4A10, FANCC, PSEN1, CTNNA2, SLC6A4
GOTERM_BP_DIRECT	GO:0035418~protein localization to synapse	5	0.0010934	NLGN1, PCLO, RELN, BSN, ASIC2
GOTERM_BP_DIRECT	GO:0098742~cell-cell adhesion via plasma-membrane adhesion molecules	9	0.00115465	CDH4, MMP24, CDH2, CDH12, CDH13, UNC5D, CDH18, CDH8, CDH7
GOTERM_BP_DIRECT	GO:0007165~signal transduction	49	0.00132061	GABRB2, TENM2, GABRB1, RTKN2, FAM13A, RAPH1, PTPRM, CBLB, FNBP1L, SYDE2, GJA1, RGS3, IMPA1, RASSF6, PDE4B, OSTF1, PDE4D, MAGI3, KSR2, ANK3, GABRG3, LOC511229, GABRG1, LRRC7, RASA1, PPP1R12B, DTHD1, PDE1C, PDE1A, RASAL2, GATA3, STK4, TRHDE, THBS4, STK3, ARHGAP20, GRK5, GRK6, SRGAP1, CERT1, LVRN, ARHGAP28, TSPEAR, ARHGAP26, ARHGAP24, PLCXD3, PDE10A, PKN2, NFKBIB
GOTERM_BP_DIRECT	GO:0007411~axon guidance	20	0.00164737	SEMA5A, EPHA5, NRP2, EPHA7, DSCAM, CRPPA, LAMA2, CNTN5, UNC5B, SEMA3D, CNTN6, NEXN, UNC5D, GATA3, KALRN, CDH4, RELN, NRCAM, CNTN4, EPHB2
GOTERM_BP_DIRECT	GO:0007216~G-protein coupled glutamate receptor signaling pathway	6	0.00219833	GRM3, GRM5, GRM7, HOMER2, GRM8, GRM1
GOTERM_BP_DIRECT	GO:0051966~regulation of synaptic transmission, glutamatergic	7	0.00321774	GRM3, GRM5, CDH2, GRM7, GRM8, PSEN1, GRM1
GOTERM_BP_DIRECT	GO:0050852~T cell receptor signaling pathway	13	0.00332732	EIF2B3, LOC786065, HHLA2, PDE4D, THEMIS, CBLB, BTNL2, PSEN1, GATA3, RC3H2, TEC, PDE4B, LOC615223
GOTERM_BP_DIRECT	GO:0055085~transmembrane transport	18	0.00344515	SLC44A5, ABCC3, OCA2, SLC44A1, LOC101906567, SLC4A10, SLC4A1, ANO6, ANO4, ABCC13, CYB561D2, MFSD14B, LOC784305, SLCO3A1, SLC19A3, ANO10, SLC25A12, LOC100337076
GOTERM_BP_DIRECT	GO:0007605~sensory perception of sound	17	0.00353206	CDKN2D, GABRB2, ADGRV1, THRB, CNTN5, HOMER2, TMPRSS3, PCDH15, USH1C, LHFPL3, TSPEAR, USH2A, GRM7, KCNMA1, MYO6, CDH23, ASIC2
GOTERM_BP_DIRECT	GO:0034332~adherens junction organization	7	0.00405261	DSP, CDH12, NUMB, CSK, CDH18, CDH8, CDH7
GOTERM_BP_DIRECT	GO:0051480~regulation of cytosolic calcium ion concentration	8	0.00435184	TRPC7, CALCA, TRPC6, TRPC4, TRPC1, CDH23, ADCY8, HCRTR2
GOTERM_BP_DIRECT	GO:0007157~heterophilic cell-cell adhesion via plasma membrane cell adhesion molecules	8	0.00435184	CRB1, NLGN1, GRID2, TENM2, CDH4, CDH2, SCARF2, NECTIN3
GOTERM_BP_DIRECT	GO:0098911~regulation of ventricular cardiac muscle cell action potential	5	0.00438647	DSP, DLG1, DSG2, CTNNA3, TRPM4
GOTERM_BP_DIRECT	GO:0050896~response to stimulus	10	0.00592308	ATF1, PRKN, POLQ, SCNN1G, MYO3B, GUCA1B, CABP1, ASIC2, HDAC9, PTK2
GOTERM_BP_DIRECT	GO:0072583~clathrin-dependent endocytosis	7	0.00618686	FCHSD2, INPP5F, DNAJC6, GPR107, AP2B1, FNBP1L, AP2M1
GOTERM_BP_DIRECT	GO:0048167~regulation of synaptic plasticity	7	0.00618686	RIMS2, RIMS3, GIPC1, PSEN1, PTN, BAIAP2, ERC2
GOTERM_BP_DIRECT	GO:0050806~positive regulation of synaptic transmission	5	0.00623685	RIMS2, RIMS3, CLSTN2, CLSTN1, GRIK2
GOTERM_BP_DIRECT	GO:0050770~regulation of axonogenesis	6	0.00681564	RET, PAK1, SIPA1L1, CDH2, RUFY3, LRRC4C
GOTERM_BP_DIRECT	GO:0033674~positive regulation of kinase activity	11	0.00734645	EPHA5, RET, ALK, EPHA7, FLT1, ERBB4, KIT, KDR, TEK, EPHB2, IGF1R
GOTERM_BP_DIRECT	GO:0016339~calcium-dependent cell-cell adhesion via plasma membrane cell adhesion molecules	7	0.00751581	NLGN1, CDH2, CDH12, CDH13, CDH18, CDH8, CDH7
GOTERM_BP_DIRECT	GO:0032024~positive regulation of insulin secretion	7	0.00751581	TCF7L2, RPH3AL, PRKCB, PRKCE, TCF4, PFKM, GCK
GOTERM_BP_DIRECT	GO:0014068~positive regulation of phosphatidylinositol 3-kinase signaling	11	0.00822638	FLT1, RELN, ERBB4, UNC5B, PDGFD, PDGFC, KDR, PRR5L, TEK, PTK2, IGF1R
GOTERM_BP_DIRECT	GO:0050953~sensory perception of light stimulus	4	0.00836441	ADGRV1, CDH23, USH1C, USH2A
GOTERM_BP_DIRECT	GO:0001841~neural tube formation	4	0.00836441	IFT52, TCTN1, STK4, STK3
GOTERM_BP_DIRECT	GO:0010001~glial cell differentiation	5	0.00854053	CRB1, GAP43, MMP24, RELN, CDH2
GOTERM_CC_DIRECT	GO:0014069~postsynaptic density	27	6.35e-09	BMPR2, CTNND2, CLSTN1, CABP1, GRIK2, ADCY8, KALRN, GRM3, EPS8, PCLO, CDH2, PDE4B, BSN, PDLIM7, KCND2, KCND3, HOMER2, PLEKHA5, NETO2, SHISA9, SORCS2, GAP43, PLCB4, LRRC7, DNAJC6, NEURL1, PKP4
GOTERM_CC_DIRECT	GO:0098978~glutamatergic synapse	36	7.93e-08	NRP2, NLGN1, PTPRS, CLSTN2, DGKB, CLSTN1, GRIK3, ADCY1, PSEN1, GRIK2, ADCY8, CDH8, GRM1, GRM3, EPS8, PCLO, ERBB4, STX3, LRRC4C, ERC2, BSN, EPHB2, PDLIM7, EPHA7, GRID2, HOMER2, GRID1, PLEKHA5, SHISA9, PTPRD, DLG1, PLCB4, NRG3, GIPC1, NUMB, ADGRL2
GOTERM_CC_DIRECT	GO:0016020~membrane	105	1.13e-07	PI4K2B, ITPRIP, HPSE2, DENND5B, SLC4A1, MSMO1, RIMS2, DMBT1, ARL6IP5, DIP2A, LOC100337076, ENTPD3, PRKCB, ACSL6, ANXA11, HSPG2, RC3H2, TMEM253, TMEM254, TIAM1, CYP2C89, COL4A3, MAL, PRKD1, OSBP2, COL17A1, MACF1, LOC101906567, CCDC149, PSEN1, LOC784305, PDGFD, STXBP6, TSPAN3, SNX8, PLXNA4, ST14, LRBA, RAB27A, SUCO, TMEM233, EXT2, PEX5L, XKR9, NBEA, GNAQ, BCL2, PI4KA, NDUFAF2, SDC1, CYSTM1, GPR107,…
GOTERM_CC_DIRECT	GO:0005887~integral component of plasma membrane	89	2.89e-07	PTPRT, CHRM2, ALK, RET, CHRM3, GABRB2, TENM2, GABRB1, FLT1, BMPR2, KCNK9, STAB2, SLC2A1, SLC4A1, ADRA1A, NCMAP, GRM1, SLC6A4, IGF1R, GRM3, GRM5, CDH4, MMP24, GRM7, CDH2, IYD, GRM8, KDR, EPHB2, KCNH1, ACVR1, ABCC3, TMC1, EPHA5, TMPRSS11A, CD53, TRPC7, SLC38A1, EPHA7, KIRREL1, ADGRV1, KCNH5, TRPC6, DSCAM, LOC100299045, TRPC4, KCNH8, TRPC1, KCNK13, SORCS2, GABRG3, GABRG1, SCNN1G, LOC515755, ADGRB3, …
GOTERM_CC_DIRECT	GO:0045211~postsynaptic membrane	21	2.8e-06	CHRM2, GRIA2, CHRM3, GABRB2, GRID2, GABRB1, KCND2, CLSTN2, GRID1, KCND3, CLSTN1, GRIK3, GRIK4, GRIK1, GRIK2, SHISA9, GABRG3, GABRG1, KCNMA1, GPR158, PDLIM7
GOTERM_CC_DIRECT	GO:0030424~axon	30	7.95e-06	RET, NRP2, MYCBP2, NEXN, PSEN1, ADCY8, SEPTIN11, IGF1R, GRM3, PCLO, INPP5F, NRCAM, DIP2B, CTNNA2, NCAM2, BSN, EPHB2, PPFIA2, KCNH1, SLC38A1, ADGRV1, DSCAM, CNTN5, CNTN6, MACO1, SHTN1, RUFY3, CNTN4, ADGRL2, HCN1
GOTERM_CC_DIRECT	GO:0099061~integral component of postsynaptic density membrane	10	1.07e-05	LRFN2, GRID2, CLSTN2, ERBB4, GRID1, ADCY1, LRRC4C, SORCS3, SHISA9, NECTIN3
GOTERM_CC_DIRECT	GO:0005912~adherens junction	21	1.12e-05	CRB1, BMPR2, CTNND2, PTPRM, FRMD4A, FRMD4B, CDH8, CDH7, PARD3B, CDH2, PARD3, CDH12, CTNNA1, MYH9, CTNNA3, PKP4, CTNNA2, SSX2IP, NECTIN3, CDH18, PALS1
GOTERM_CC_DIRECT	GO:0016323~basolateral plasma membrane	25	1.97e-05	CHRM3, LRP1, EPB41, SLC2A1, SLC4A1, ADCY8, CDH2, ERBB4, CNNM4, ABCC3, DSP, SLC38A1, TRPC4, SLC4A10, SLC16A10, ATP1B1, SLC2A9, DLG1, SLCO3A1, LRRC7, KCNQ1, CLDN19, NUMB, TEK, RHCG
GOTERM_CC_DIRECT	GO:0005829~cytosol	218	2.7e-05	ZNF175, IPO11, AHCYL2, DIXDC1, RAPH1, CBLB, FNBP1L, GBA3, LIPA, HERC4, GJA1, AS3MT, PSMD4, PLCE1, ARFIP1, SYNPO, ANKS1B, PRKCI, PRKCE, P3H2, EML1, RUFY1, TIAM1, ZFYVE16, HECW1, PRKD1, ILRUN, EPB41, ABCB4, ADH7, TTBK2, SNX2, MAP2, MYO6, PRDM16, PDGFC, VTI1A, MAP7, SNX8, PPARGC1B, SNX5, NAA50, CARMIL1, ZRANB1, HOMER2, LRBA, GPN1, PAFAH2, PTK2, PRRC2A, CCDC88A, PEX5L, GIPC1, AGO2, TMCC1, PSMG2, CDK1…
GOTERM_CC_DIRECT	GO:0043235~receptor complex	27	2.96e-05	NOTCH2, ALK, RET, NLGN1, FLT1, BMPR2, LRP1, NR3C2, IGF1R, GRM7, ERBB4, KDR, EPHB2, ACVR1, EPHA5, EPHA7, ADGRV1, TRPC1, IL31RA, TRPV3, LRP1B, PEX5L, GPR160, KIT, TEK, BMPR1B, BMPR1A
GOTERM_CC_DIRECT	GO:0043005~neuron projection	31	4.62e-05	PRKN, GABRB2, GPM6A, TENM2, AHCYL2, GABRB1, STON2, PSEN1, SLC6A4, UFL1, GRM5, SV2C, CDH2, MAP2, MAP4, NCAM2, EPHB2, KCNN4, EPHA5, GABBR2, EPHA7, BAIAP2, GABRG3, GABRG1, DLG1, RGS9BP, KCNQ1, RAB13, RAPGEF2, CDH13, CPEB2
GOTERM_CC_DIRECT	GO:0043025~neuronal cell body	23	6.93e-05	GPM6A, DSCAM, PDE1C, KCND3, DENND1A, TMPRSS3, PDE1A, KCNB2, SLC4A10, COBL, GRIK2, PSEN1, BRINP1, INPP5F, TNN, KCNQ1, RUFY3, RAPGEF2, ATXN10, ASIC2, EPHB2, KCNN4, SCN1A
GOTERM_CC_DIRECT	GO:0098685~Schaffer collateral - CA1 synapse	13	9.6e-05	GABRB1, PTPRS, DGKB, ADCY1, ADCY8, BAIAP2, GRM1, LRFN2, GRM5, GIPC1, STX3, BSN, LRRC4C
GOTERM_CC_DIRECT	GO:0042734~presynaptic membrane	10	0.000135	RIMS2, RIMS3, NRXN1, GRIK3, NRXN3, GRIK4, GRIK2, GPR158, KCNJ3, KCNH1
GOTERM_CC_DIRECT	GO:0005911~cell-cell junction	20	0.000145	CD53, ACTR3, KIRREL1, COL13A1, TRPC4, MAGI3, THEMIS, PTPRK, PAK1, CDH2, KIT, NPHP1, RAPGEF2, DSG2, CSK, PKP4, TEK, STX3, PRKD1, NECTIN3
GOTERM_CC_DIRECT	GO:0009986~cell surface	41	0.000152	NOTCH2, PTPRT, ROBO2, KCNE1, NLGN1, BMPR2, SDC4, CLSTN2, CLSTN1, PSEN1, PTPRK, ENO1, PCSK6, GLDN, LRP6, DPP4, ATP5F1B, CDH2, TNN, PDGFC, GPC5, DIP2A, BSN, GPC6, CORIN, TNS1, PDIA3, ADGRV1, KCNH5, TRPC4, TSPEAR, RC3H2, LRFN2, TMX3, KCNQ1, LY6D, ITGA8, SDC1, MELTF, TEK, LOC112441507
GOTERM_CC_DIRECT	GO:0008076~voltage-gated potassium channel complex	13	0.000186	DPP10, KCNG4, KCND2, KCNIP1, KCND3, KCNB2, KCNIP4, DPP6, KCNQ1, KCNMB2, KCNMA1, KCNJ3, KCNH1
GOTERM_CC_DIRECT	GO:0048788~cytoskeleton of presynaptic active zone	5	0.000311	RIMS2, PCLO, RIMS3, BSN, ERC2
GOTERM_CC_DIRECT	GO:0016342~catenin complex	9	0.000319	CDH4, CDH2, CDH12, CTNNA1, CDH13, CTNNA2, CDH18, CDH8, CDH7
GOTERM_CC_DIRECT	GO:0016324~apical plasma membrane	29	0.000396	KCNE1, ABCB4, SLC2A1, PSEN1, SLC5A10, SLC5A1, ADCY8, SLC6A4, DPP4, PKHD1, GJA1, CDH2, STX3, SLC12A3, PRKCI, CBLIF, SLC4A10, ATP1B1, USH2A, PARD3B, SLC2A9, SCNN1G, SLCO3A1, PARD3, KCNQ1, KCNMA1, TEK, RHCG, PFKM
GOTERM_CC_DIRECT	GO:0005856~cytoskeleton	35	0.0004	KANK1, PLEKHH2, EPB41, USH1C, PTPN21, DNAJC24, CABP1, FNBP1L, SEPTIN11, LASP1, ARL6IP5, CTNNA3, CTNNA2, IGF2BP2, JAK2, PDLIM7, TNS1, DSP, DST, KLHL3, FRMD4A, CDC42BPB, FRMD4B, SEPTIN9, ARHGAP26, BAIAP2, PTK2, FRMD3, SHTN1, FRMD6, PPP2R2B, PKP4, TLN2, PTPN4, SNTB2
GOTERM_CC_DIRECT	GO:0005737~cytoplasm	269	0.000445	MAPKBP1, PATJ, CBLB, ENO1, FNBP1L, PTPDC1, EPS8, GJA1, ENDOV, HYKK, SCP2, DIP2B, PKNOX1, PRKACB, TNS1, RBFOX1, MEF2C, PRKCB, PRKCE, HSPG2, THAP4, KIAA1217, RUFY1, SHTN1, CYP2C89, RUFY3, HECW1, SIK3, PRKD1, TLN2, ZFPM2, MACF1, NEDD4L, KALRN, TTBK2, MAP2, MYO6, RNF217, STXBP6, MAP4, NAA50, CARMIL1, ZRANB1, DTNA, HOMER2, RANBP17, SUCO, GPN1, PAFAH2, DAZL, CCDC88A, PEX5L, FUBP3, MYO5B, FUBP1, PKIA, N…
GOTERM_CC_DIRECT	GO:0099056~integral component of presynaptic membrane	7	0.000632	GRM3, PTPRS, ERBB4, GRIK4, ADCY8, EPHB2, KCNJ3
GOTERM_CC_DIRECT	GO:0016604~nuclear body	28	0.00064	PLEKHH2, THRB, NUFIP2, EPB41, PRDM5, RAPH1, IGHMBP2, EHMT1, STK4, YARS1, AFF3, YARS2, HMBOX1, UIMC1, NCAM2, CORIN, SCN1A, ATF7IP, CENPT, UQCC2, RANBP9, USP28, POU2F3, CTCFL, NCOR2, INCENP, NDUFS3, PKN2
GOTERM_CC_DIRECT	GO:0014704~intercalated disc	8	0.000756	DSP, GJA1, CDH2, CTNNA1, DSG2, ATP1B1, SCN4B, SCN1A
GOTERM_CC_DIRECT	GO:0030425~dendrite	28	0.000773	CHRM2, CHRM3, DENND1A, ADCY8, GRM1, STRN3, BRINP1, RELN, GRM7, INPP5F, DIP2B, STX3, BSN, EPHB2, PDLIM7, KCNH1, DSCAM, HOMER2, KCNB2, SLC4A10, NIN, GAP43, PLCB4, RUFY3, AGO2, FAT3, ATXN10, HCN1
GOTERM_CC_DIRECT	GO:0043197~dendritic spine	14	0.00105345	GRIA2, GPM6A, GRID2, KCND2, KCND3, SEPTIN11, PTK2, GRM3, GIPC1, NEURL1, PDE4B, ASIC2, PPFIA2, GRIA4
GOTERM_CC_DIRECT	GO:0030054~cell junction	17	0.00156061	DSP, GTF2A2, EPB41, SLC16A10, ESCO2, DPP4, DLG1, GJA1, NFIA, CDH2, PARD3, KDR, RAPGEF2, PCDH1, ADA, TP73, SNTB2
GOTERM_CC_DIRECT	GO:0005604~basement membrane	12	0.00285632	COL17A1, DLG1, COL15A1, LAMA2, ATRNL1, COL4A3, P3H2, NID1, USH2A, HSPG2, THBS4, MEGF9
GOTERM_CC_DIRECT	GO:0005654~nucleoplasm	154	0.00319293	WASHC4, ATF1, MAPKBP1, ZNF175, IPO11, ZMYND8, CBLB, LIPA, CMIP, PTPDC1, NR3C2, GOLGA4, GJA1, PSMD4, SCP2, IYD, MTREX, MACROD2, EPHB2, TP63, PRKCB, SFMBT1, DDX11, P3H2, ANXA11, DNTTIP2, HNF1B, ESCO2, CAMKMT, SCNN1G, HNRNPUL1, ZNF318, SIK3, SNRNP200, ZFPM2, BLZF1, CDKL1, NOTCH2, ANKRD17, MINDY2, ABCB4, MYCBP2, PSEN1, GATA3, NPAS3, MIER3, PRDM16, SMYD3, RAB11FIP2, MORC2, CERT1, PPARGC1B, TRPM4, CNTL…
GOTERM_CC_DIRECT	GO:0030027~lamellipodium	17	0.00375979	ACTR3, CARMIL1, PLEKHH2, PTPRM, CDC42BPB, DPP4, CCDC88A, SHTN1, PAK1, SNX2, CDH2, RAB13, CTNNA1, PLCE1, PKN2, STX3, PHACTR4
GOTERM_CC_DIRECT	GO:0005783~endoplasmic reticulum	55	0.00913589	GASK1A, AHCYL2, LPGAT1, RASGRF2, PHTF1, CYB561D2, UFL1, HHAT, GJA1, SCP2, KDR, CLCC1, ADAMTS9, TP63, PDIA3, PRKCE, P3H2, ACSL6, CDKAL1, DNAJB14, LEMD2, CPED1, TMX3, ASPH, KCNQ1, COL4A3, KCNMA1, ITGA8, PRKN, CATSPER3, NBAS, GPR85, ATP10A, TMTC1, HSD17B12, PTN, PSEN1, THBS4, ACAT1, PKHD1, BRINP1, AGMO, CERT1, UGGT1, TRPM4, ERLIN1, UBAC2, CCDC88A, DLG1, NCEH1, ARMC10, MGAT4A, TMCC2, RNF185, TP73
GOTERM_CC_DIRECT	GO:0032983~kainate selective glutamate receptor complex	3	0.00923603	GRIK3, GRIK4, GRIK2
GOTERM_CC_DIRECT	GO:0098982~GABA-ergic synapse	8	0.00983317	GABRB2, GABRB1, PCLO, CNTN5, KCND3, ERBB4, BSN, ERC2
GOTERM_CC_DIRECT	GO:0005938~cell cortex	14	0.00994862	GLRX3, EPB41, ENO1, PSEN1, FRY, FNBP1L, PARD3B, EPS8, LASP1, MELK, GRM7, GIPC1, PARD3, PRKD1
GOTERM_MF_DIRECT	GO:0045296~cadherin binding	21	1.84e-11	PTPRT, BMPR2, TRPC4, CTNND2, PTPRM, PTPN11, PSEN1, CDH8, CDH7, CDH4, MMP24, CDH2, KDR, CDH12, CTNNA1, NUMB, CDH13, CTNNA3, PKP4, CTNNA2, CDH18
GOTERM_MF_DIRECT	GO:0008013~beta-catenin binding	20	2.77e-08	PRKN, PTPRT, TCF7L2, KANK1, TRPC4, CTNND2, RORA, PSEN1, PTPRK, ESR1, GJA1, CDH2, TBL1XR1, SUFU, CTNNA1, NUMB, CTNNA3, TCF4, CTNNA2, BCL9L
GOTERM_MF_DIRECT	GO:0005524~ATP binding	126	5.79e-07	PI4K2B, DGKB, YARS1, YARS2, ABCA14, IGF1R, AKT3, KDR, MTREX, LOC100337076, EPHB2, PRKACB, EARS2, ACVR1, EPHA5, CSNK1G3, PRKCI, EPHA7, ENTPD3, PRKCB, PRKCE, DDX11, DDX10, GTF2F2, MELK, KIF16B, SIK3, PRKD1, TNIK, SNRNP200, KIF20B, CDKL1, LOC101906567, UBA6, ABCB4, TRANK1, GMPS, LOC100296627, STK4, KALRN, TTBK2, STK3, LOC536660, STK31, LOC784305, STK33, GRK5, MYO6, GRK6, MAP2K7, MORC2, PLXNA4, TRPM4…
GOTERM_MF_DIRECT	GO:0004712~protein serine/threonine/tyrosine kinase activity	36	3.89e-06	ALK, RET, FLT1, STK4, IGF1R, STK3, PAK1, STK33, ERBB4, AKT3, KDR, CSK, EPHB2, JAK2, PRKACB, PRKG1, MAPK4, PAK5, MAP4K3, EPHA5, CSNK1G3, PRKCI, EPHA7, PRKCB, CSNK1A1, PRKCE, CDC42BPB, OXSR1, PTK2, TEC, MELK, KIT, SIK3, PKN2, PRKD1, TEK
GOTERM_MF_DIRECT	GO:0008066~glutamate receptor activity	6	1.15e-05	GRID2, GRID1, GRIK3, GRIK4, GRIK1, GRIK2
GOTERM_MF_DIRECT	GO:0015276~ligand-gated ion channel activity	9	1.72e-05	GRIA2, GRID2, GABRB1, GRID1, GRIK3, GRIK4, GRIK1, GRIK2, GRIA4
GOTERM_MF_DIRECT	GO:0005509~calcium ion binding	62	4.84e-05	RET, TENM2, MCTP1, CLSTN2, DGKB, CLSTN1, GUCA1B, STAB2, CBLB, PLA2G2D4, CDH8, CDH7, RAB44, CDH4, PLCZ1, CDH2, PAMR1, EDIL3, CALN1, ADGRV1, DST, ANXA3, LOC100299045, ANXA11, TBC1D9, HSPG2, VCAN, PLCB4, MELK, CDH12, MATN1, CDH13, DSG2, SLC25A12, ASTN2, CDH18, MATN2, SLC25A13, NOTCH2, CRB1, MACF1, LOC527981, LRP1, PCDH15, CABP1, NID1, LOC100300051, FSTL4, THBS4, FSTL5, CDH23, PCDH1, TRPM4, KCNIP1, P…
GOTERM_MF_DIRECT	GO:0001640~adenylate cyclase inhibiting G-protein coupled glutamate receptor activity	6	6.26e-05	GRM3, GRM5, GRM7, GRM8, GRIK3, GRM1
GOTERM_MF_DIRECT	GO:1904315~transmitter-gated ion channel activity involved in regulation of postsynaptic membrane potential	9	0.000123	GABRB2, GRID2, GRID1, GRIK3, GRIK4, GRIK1, GRIK2, GABRG3, GABRG1
GOTERM_MF_DIRECT	GO:0004970~ionotropic glutamate receptor activity	6	0.000209	GRIA2, GRID2, GRID1, GRIK3, GRIK1, GRIK2
GOTERM_MF_DIRECT	GO:0004714~transmembrane receptor protein tyrosine kinase activity	11	0.000318	EPHA5, RET, ALK, EPHA7, FLT1, ERBB4, KIT, KDR, TEK, EPHB2, IGF1R
GOTERM_MF_DIRECT	GO:0005249~voltage-gated potassium channel activity	12	0.000328	KCNE1, KCNH5, KCNG4, KCND2, KCNK9, KCND3, KCNQ1, KCNH8, KCNB2, KCNMA1, HCN1, KCNH1
GOTERM_MF_DIRECT	GO:0046872~metal ion binding	126	0.000382	SPON1, ZMYND8, PRDM5, XYLT1, F13A1, ZFYVE1, RIMS2, TDO2, PMPCB, MMUT, BSN, TP63, TNS1, ADGB, ACVR1, CDKAL1, ESCO2, EBF4, ISL1, FOXP2, RC3H2, FOXP1, RUFY1, THAP4, ACAP2, ZFYVE16, PRKD1, ZFPM2, PDE1C, PDE1A, TSHZ1, TSHZ2, GLIS3, DNAJC24, STK4, KALRN, LPP, STK3, ADAMTS16, RNF217, SMYD3, ZNF146, BPTF, ZRANB1, PHF11, FER1L6, COQ7, EXT2, CNOT6, AGO2, RBAK, BMPR1B, RNF185, TP73, RERE, TOP2B, NRP2, RBM26…
GOTERM_MF_DIRECT	GO:0045295~gamma-catenin binding	6	0.000528	PTPRT, TCF7L2, CDH2, CTNNA1, TCF4, PTPRK
GOTERM_MF_DIRECT	GO:0005085~guanyl-nucleotide exchange factor activity	25	0.000725	DOCK4, DENND5B, DENND1A, RASGRF2, RASGRF1, MYCBP2, ARHGEF10L, KALRN, PREX2, RASGEF1B, RASGEF1C, PLCE1, MCF2L2, SBF2, CYTH1, EIF2B3, ARHGEF12, VPS9D1, ARHGEF18, CCDC88A, TIAM1, SPATA13, RAPGEF2, DOCK2, SERGEF
GOTERM_MF_DIRECT	GO:0031267~small GTPase binding	25	0.00108658	NCKAP1, DOCK4, IPO11, RABGAP1, DENND1A, MYCBP2, BICD1, BICD2, STRN3, RIMS2, EPS8, GOLGA4, PAK1, XPO1, RIMS3, PLCE1, KNTC1, RAB11FIP2, ABCA1, RPH3AL, RANBP17, SYTL2, PEX5L, PKN2, EXOC5
GOTERM_MF_DIRECT	GO:0098632~protein binding involved in cell-cell adhesion	7	0.001896	DSCAM, CNTN5, CNTN6, NEXN, NRCAM, CNTN4, LRRC4C
GOTERM_MF_DIRECT	GO:0004674~protein serine/threonine kinase activity	32	0.00195048	BMPR2, STK4, KALRN, TTBK2, STK3, PAK1, STK33, GRK5, AKT3, MAPK4, PAK5, ACVR1, MAP3K2, CSNK1G3, PRKCI, PRKCB, CSNK1A1, PRKCE, CDC42BPB, OXSR1, DCLK1, MAPK10, SNRK, MELK, STK24, TAOK1, NEK10, SIK3, PKN2, BMPR1B, CDK14, BMPR1A
GOTERM_MF_DIRECT	GO:0003779~actin binding	25	0.0028931	PRKN, MACF1, PLEKHH2, EPB41, EPS8, ABLIM1, PHACTR2, SYNPO, PDLIM7, TNS1, PHACTR4, ACTR3, ITPRID2, DST, LOC614741, HOMER2, KLHL3, MYO9A, PTK2, ANLN, CCDC88A, MYO3B, GIPC1, MYO5B, KCNMA1
GOTERM_MF_DIRECT	GO:0005096~GTPase activator activity	22	0.00369718	RABGAP1, NPRL2, DAB2IP, TBC1D9, ARHGAP28, RASAL2, ARHGAP26, MYO9A, ARHGAP24, STXBP5L, TBCK, ARHGAP20, ACAP2, SIPA1L1, TBC1D5, GNAQ, RASA1, RASA2, RAPGEF2, TBC1D12, SRGAP1, TBC1D22B
GOTERM_MF_DIRECT	GO:0044325~ion channel binding	14	0.0037716	DPP10, KCNE1, KCNG4, KCND3, PDE4D, NEDD4L, AKAP6, TRDN, RIMS2, DLG1, RIMS3, KCNQ1, PDE4B, SCN4B
GOTERM_MF_DIRECT	GO:0030552~cAMP binding	6	0.00454924	PDE10A, MAP2, PDE4D, PDE4B, RAPGEF2, HCN1
GOTERM_MF_DIRECT	GO:0005102~receptor binding	22	0.00859931	ABCA1, ITPRID2, LOC786065, NXPH2, LAMA2, HHLA2, TRPC1, BTNL2, ZDHHC17, PEX14, PTK2, TRDN, DPP4, GJA1, NRG3, SCP2, LRRC7, BANK1, GIPC1, RASA1, LOC615223, EPHB2
GOTERM_MF_DIRECT	GO:0015277~kainate selective glutamate receptor activity	3	0.00941196	GRIK3, GRIK4, GRIK2
GOTERM_MF_DIRECT	GO:0042802~identical protein binding	79	0.00941639	ROBO2, ALK, ATF1, CCDC125, SLC2A1, PTPRM, DEUP1, CDH8, PTPRG, SLC6A4, IGF1R, GRM5, PSMD4, TDO2, CDH2, TNN, KDR, HMGCS2, MMUT, EPHB2, SBF2, SIL1, PRKG1, TP63, PDIA3, CD53, VPS9D1, GLRX3, HNF1B, OXSR1, C1QL3, ZDHHC17, THAP4, PRKD1, SNRNP200, SLC25A12, RHCG, SLC25A13, PRKN, NKAPD1, USP15, ADH1C, SDC4, MYCBP2, IGHMBP2, DDX21, GATA3, SAMHD1, FHIT, STK3, NT5E, HMBOX1, GMDS, CTNNA1, CSK, NCAM2, SNX8, SP…
