# Supplementary material for: Analysis of genomic copy number variations through whole-genome scan in Yunling cattle
Source: Front Vet Sci. 2024 Jul 22;11:1413504. doi: 10.3389/fvets.2024.1413504 (PMC11298805; doi:10.3389/fvets.2024.1413504)
Supplement: Supplementary file 4 [file Table_4.xlsx]

## Sheet: Sheet1
Table S4. KEGG of Yunling cattle
Category	Term	Count	PValue	Genes
KEGG_PATHWAY	bta04020:Calcium signaling pathway	32	0.00118623	RET, CHRM2, CHRM3, FLT1, PDE1C, PDE1A, PTGER3, ADCY2, ADCY1, ADCY8, ADRA1A, GRM1, RYR3, GRM5, PLCZ1, LOC100300510, ERBB4, PDGFD, PDGFC, KDR, PLCE1, PRKACB, CAMK1D, EGF, PRKCB, MCOLN2, TRDN, PLCB4, GNAL, ASPH, GNAQ, AGTR1
KEGG_PATHWAY	bta04010:MAPK signaling pathway	30	0.0253025	RET, FLT1, RASGRF2, RASGRF1, STK4, IGF1R, STK3, PAK1, ERBB4, PDGFD, PDGFC, AKT3, KDR, MAP2K7, PRKACB, MAP4K3, MAP3K2, MEF2C, EGF, PRKCB, IL1R1, CACNA2D1, CACNA2D3, MAPK10, TAOK1, RASA1, KIT, RASA2, RAPGEF2, TEK
KEGG_PATHWAY	bta04014:Ras signaling pathway	29	0.0031488	FLT1, RASGRF2, RASGRF1, PIK3R3, RASAL2, STK4, PLA2G2D4, IGF1R, GNGT1, PAK1, LOC100300510, PDGFD, PDGFC, AKT3, KDR, PLCE1, PRKACB, PAK5, EGF, PRKCB, PTPN11, KSR2, MAPK10, TIAM1, RASA1, KIT, RASA2, REL, TEK
KEGG_PATHWAY	bta04015:Rap1 signaling pathway	28	0.000996	DOCK4, FLT1, PIK3R3, ADCY2, ADCY1, ADCY8, IGF1R, SIPA1L1, LOC100300510, PDGFD, PDGFC, AKT3, KDR, PLCE1, PRKCI, EGF, PRKCB, MAGI3, MAGI2, TIAM1, PLCB4, GNAQ, PARD3, KIT, RAPGEF2, PRKD1, TEK, TLN2
KEGG_PATHWAY	bta04144:Endocytosis	26	0.0208727	WASHC4, NEDD4L, CBLB, ACTR3B, IGF1R, EEA1, SNX2, GRK5, GRK6, RAB11FIP2, AP2M1, CYTH1, SNX5, ACTR3, PRKCI, SMURF2, VTA1, AP2B1, RUFY1, ACAP2, ZFYVE16, CAPZA3, DNAJC6, PARD3, VPS45, CHMP6
KEGG_PATHWAY	bta04360:Axon guidance	25	0.000686	SEMA5A, ROBO2, BMPR2, SEMA3D, PIK3R3, ABLIM1, PAK1, RGS3, EPHB2, SRGAP1, PLXNA4, PAK5, EPHA5, EPHA7, ARHGEF12, TRPC6, UNC5B, TRPC4, TRPC1, PTPN11, UNC5D, PTK2, PARD3, RASA1, BMPR1B
KEGG_PATHWAY	bta04024:cAMP signaling pathway	25	0.038535	CHRM2, GRIA2, LOC522174, PTGER3, PIK3R3, ADCY2, ADCY1, ADCY8, PAK1, LOC784305, AKT3, PDE4B, PLCE1, LOC100337076, PRKACB, LOC100337053, GRIA4, GABBR2, PDE4D, ATP1B1, MAPK10, TIAM1, PDE10A, CNGB3, CREB5
KEGG_PATHWAY	bta04510:Focal adhesion	24	0.00821588	FLT1, LAMA2, EGF, PRKCB, RASGRF1, PIK3R3, THBS4, PTK2, IGF1R, MAPK10, PAK1, RELN, TNN, PDGFD, AKT3, COL4A3, PDGFC, KDR, ITGA8, BCL2, COL6A3, TLN2, PPP1R12B, PAK5
KEGG_PATHWAY	bta04724:Glutamatergic synapse	23	4.69e-06	GRIA2, SLC38A1, PRKCB, HOMER2, TRPC1, GRIK3, GRIK4, GRIK1, ADCY2, ADCY1, GRIK2, ADCY8, GRM1, GNGT1, GRM3, GRM5, PLCB4, GRM7, GNAQ, GRM8, PRKACB, KCNJ3, GRIA4
KEGG_PATHWAY	bta04723:Retrograde endocannabinoid signaling	22	0.000972	GRIA2, GABRB2, KCNJ6, GABRB1, PRKCB, ADCY2, ADCY1, ADCY8, GABRG3, GRM1, GABRG1, GNGT1, MAPK10, GRM5, PLCB4, GNAQ, NAPEPLD, NDUFS3, PRKACB, MGLL, KCNJ3, GRIA4
KEGG_PATHWAY	bta04530:Tight junction	22	0.00720623	ACTR3, PATJ, PRKCI, PRKCE, NEDD4L, ARHGEF18, ACTR3B, MAPK10, TJP1, TIAM1, DLG1, DLG2, PPP2R2B, PARD3, RAB13, CLDN19, RAPGEF2, MYH9, MAP2K7, SYNPO, PRKACB, PALS1
KEGG_PATHWAY	bta04270:Vascular smooth muscle contraction	21	0.000906	GUCY1A2, GUCY1A1, CALCA, ARHGEF12, PRKCB, PRKCE, CYP4A11, ADCY2, ADCY1, ADCY8, PLA2G2D4, ADRA1A, PLCB4, GNAQ, KCNMB2, KCNMA1, AGTR1, MYH9, PPP1R12B, PRKACB, PRKG1
KEGG_PATHWAY	bta04390:Hippo signaling pathway	21	0.00339609	TCF7L2, CRB1, PATJ, PRKCI, BMPR2, GLI2, STK3, SOX2, DLG1, DLG2, FRMD6, PPP2R2B, PARD3, RASSF6, CTNNA1, CTNNA3, CTNNA2, BMPR1B, BMPR1A, PALS1, TP73
KEGG_PATHWAY	bta05032:Morphine addiction	20	7.45e-06	GABBR2, GABRB2, KCNJ6, GABRB1, PDE1C, PRKCB, PDE4D, PDE1A, ADCY2, ADCY1, ADCY8, GABRG3, GABRG1, GNGT1, PDE10A, GRK5, GRK6, PDE4B, PRKACB, KCNJ3
KEGG_PATHWAY	bta04062:Chemokine signaling pathway	20	0.0479172	PRKCB, LOC529196, PIK3R3, ADCY2, ADCY1, ADCY8, PTK2, GNGT1, TIAM1, PAK1, PLCB4, GRK5, GNAQ, PARD3, GRK6, AKT3, DOCK2, JAK2, PRKACB, NFKBIB
KEGG_PATHWAY	bta04911:Insulin secretion	19	8.94e-06	CHRM3, ATF6B, PRKCB, SLC2A1, ADCY2, ADCY1, ADCY8, ATP1B1, GCK, RIMS2, PCLO, PLCB4, GNAQ, KCNMB2, KCNMA1, KCNN4, PRKACB, TRPM4, CREB5
KEGG_PATHWAY	bta04970:Salivary secretion	19	0.000102	LOC787241, GUCY1A2, CHRM3, GUCY1A1, PRKCB, ADCY2, ADCY1, ADCY8, ATP1B1, ADRA1A, RYR3, LOC785803, PLCB4, DMBT1, GNAQ, KCNMA1, KCNN4, PRKACB, PRKG1
KEGG_PATHWAY	bta00230:Purine metabolism	19	0.00272062	GUCY1A2, GUCY1A1, ENTPD3, PDE1C, PDE4D, PDE1A, GMPS, ADK, ADCY2, ADCY1, ADCY8, FHIT, PAPSS2, NT5E, PDE10A, NME7, PDE4B, PGM1, ADA
KEGG_PATHWAY	bta04072:Phospholipase D signaling pathway	19	0.0118527	EGF, DGKB, PIK3R3, ADCY2, PTPN11, ADCY1, ADCY8, GRM1, GRM3, GRM5, PLCB4, GRM7, PDGFD, KIT, AKT3, GRM8, PDGFC, AGTR1, CYTH1
KEGG_PATHWAY	bta04261:Adrenergic signaling in cardiomyocytes	19	0.0134515	KCNE1, ATF6B, CACNA2D1, CACNA2D3, ADCY2, ADCY1, ADCY8, ATP1B1, ADRA1A, PLCB4, PPP2R2B, GNAQ, KCNQ1, AKT3, AGTR1, BCL2, PRKACB, SCN4B, CREB5
KEGG_PATHWAY	bta04514:Cell adhesion molecules	19	0.0241392	CNTNAP2, NLGN1, PTPRS, SDC4, NEGR1, NRXN1, NRXN3, PTPRM, PTPRD, VCAN, CDH4, CDH2, LOC100300510, CLDN19, ITGA8, SDC1, NRCAM, NCAM2, NECTIN3
KEGG_PATHWAY	bta04022:cGMP-PKG signaling pathway	19	0.0348007	GUCY1A2, GUCY1A1, MEF2C, TRPC6, ATF6B, PRKCE, ADCY2, ADCY1, ADCY8, ATP1B1, ADRA1A, PLCB4, GNAQ, KCNMB2, AKT3, KCNMA1, AGTR1, PRKG1, CREB5
KEGG_PATHWAY	bta04540:Gap junction	18	7.43e-05	MAP3K2, GUCY1A2, GUCY1A1, EGF, PRKCB, ADCY2, ADCY1, ADCY8, GRM1, TJP1, GRM5, GJA1, PLCB4, PDGFD, GNAQ, PDGFC, PRKACB, PRKG1
KEGG_PATHWAY	bta04725:Cholinergic synapse	18	0.00133126	CHRM2, CHRM3, KCNJ6, PRKCB, PIK3R3, ADCY2, ADCY1, ADCY8, GNGT1, PLCB4, GNAQ, KCNQ1, AKT3, BCL2, JAK2, PRKACB, KCNJ3, CREB5
KEGG_PATHWAY	bta04713:Circadian entrainment	17	0.000947	GRIA2, GUCY1A2, KCNJ6, GUCY1A1, PRKCB, ADCY2, ADCY1, ADCY8, RYR3, GNGT1, PER3, PLCB4, GNAQ, PRKACB, PRKG1, KCNJ3, GRIA4
KEGG_PATHWAY	bta04976:Bile secretion	17	0.00160321	ABCC3, LOC522174, LOC100296421, ABCB4, SLC2A1, LOC100296627, ADCY2, ADCY1, SLC5A1, ADCY8, ATP1B1, LOC784305, NCEH1, LOC100337076, LOC100337053, PRKACB, UGT1A6
KEGG_PATHWAY	bta04919:Thyroid hormone signaling pathway	17	0.0061807	NOTCH2, HDAC2, THRB, PRKCB, SLC2A1, PIK3R3, SLC16A10, ATP1B1, ESR1, MED13L, KAT2B, PLCB4, PLCZ1, AKT3, PLCE1, PFKM, PRKACB
KEGG_PATHWAY	bta04974:Protein digestion and absorption	17	0.0112795	COL17A1, COL15A1, COL27A1, COL13A1, COL24A1, COL25A1, COL12A1, SLC16A10, ATP1B1, LOC536947, COL19A1, DPP4, KCNQ1, COL4A3, COL8A2, COL6A3, KCNN4
KEGG_PATHWAY	bta04921:Oxytocin signaling pathway	17	0.047091	GUCY1A2, KCNJ6, GUCY1A1, MEF2C, CAMK1D, PRKCB, CACNA2D1, CACNA2D3, ADCY2, ADCY1, ADCY8, RYR3, PLCB4, GNAQ, PPP1R12B, PRKACB, KCNJ3
KEGG_PATHWAY	bta04925:Aldosterone synthesis and secretion	16	0.00155908	ATF1, CAMK1D, KCNK9, ATF6B, PRKCB, PRKCE, ADCY2, ADCY1, ADCY8, ATP1B1, PLCB4, GNAQ, AGTR1, PRKD1, PRKACB, CREB5
KEGG_PATHWAY	bta04928:Parathyroid hormone synthesis, secretion and action	16	0.00381763	MEF2C, ATF6B, PRKCB, PDE4D, ADCY2, ADCY1, GATA3, ADCY8, LRP6, PLCB4, MMP24, GNAQ, PDE4B, BCL2, PRKACB, CREB5
KEGG_PATHWAY	bta04726:Serotonergic synapse	16	0.0129809	GABRB2, KCNJ6, GABRB1, KCND2, PRKCB, TRPC1, LOC100847677, SLC6A4, GNGT1, CYP2D14, PLCB4, CYP2C89, CYP2D43, GNAQ, PRKACB, KCNJ3
KEGG_PATHWAY	bta04728:Dopaminergic synapse	16	0.0321022	GRIA2, KCNJ6, ATF6B, PRKCB, GNGT1, MAPK10, PLCB4, GNAL, PPP2R2B, GNAQ, AKT3, PRKACB, KCNJ3, GRIA4, CREB5, SCN1A
KEGG_PATHWAY	bta04915:Estrogen signaling pathway	16	0.0380348	GABBR2, KCNJ6, ATF6B, PIK3R3, ADCY2, ADCY1, ADCY8, ESR1, GRM1, PLCB4, GNAQ, AKT3, BCL2, PRKACB, KCNJ3, CREB5
KEGG_PATHWAY	bta04750:Inflammatory mediator regulation of TRP channels	15	0.0128543	PRKCB, IL1R1, PRKCE, CYP4A11, PIK3R3, TRPV3, ADCY2, ADCY1, ADCY8, MAPK10, PLCB4, CYP2C89, GNAQ, ASIC2, PRKACB
KEGG_PATHWAY	bta04066:HIF-1 signaling pathway	15	0.013863	FLT1, EGF, PRKCB, SLC2A1, PIK3R3, ENO1, RBX1, HK1, IGF1R, AKT3, BCL2, TEK, EIF4E2, PFKM, LDHAL6B
KEGG_PATHWAY	bta05412:Arrhythmogenic right ventricular cardiomyopathy	14	0.00306564	DSP, TCF7L2, DTNA, LAMA2, CACNA2D1, CACNA2D3, GJA1, CDH2, CTNNA1, ITGA8, CTNNA3, DSG2, CTNNA2, SNTB2
KEGG_PATHWAY	bta04727:GABAergic synapse	13	0.0168261	GABBR2, GABRB2, KCNJ6, SLC38A1, GABRB1, PRKCB, ADCY2, ADCY1, ADCY8, GABRG3, GABRG1, GNGT1, PRKACB
KEGG_PATHWAY	bta04929:GnRH secretion	12	0.0029908	GABBR2, KCNJ6, PLCB4, PRKCB, TRPC4, TRPC1, GNAQ, AKT3, PIK3R3, KCNN4, KCNJ3, HCN1
KEGG_PATHWAY	bta04971:Gastric acid secretion	12	0.01122	CHRM3, SLC9A4, PLCB4, PRKCB, GNAQ, KCNQ1, KCNJ16, ADCY2, ADCY1, ADCY8, ATP1B1, PRKACB
KEGG_PATHWAY	bta04012:ErbB signaling pathway	12	0.0226057	MAPK10, PAK1, NRG3, PRKCB, EGF, ERBB4, AKT3, PIK3R3, CBLB, MAP2K7, PTK2, PAK5
KEGG_PATHWAY	bta04512:ECM-receptor interaction	12	0.0330592	SV2C, RELN, SDC4, LAMA2, TNN, COL4A3, ITGA8, SDC1, COL6A3, HMMR, HSPG2, THBS4
KEGG_PATHWAY	bta04211:Longevity regulating pathway	12	0.0355029	ATF6B, AKT3, PIK3R3, EHMT1, ADCY2, ADCY1, ADCY8, EIF4E2, PRKACB, ATG5, CREB5, IGF1R
KEGG_PATHWAY	bta04520:Adherens junction	12	0.040766	TJP1, TCF7L2, SMURF2, PARD3, CTNNA1, PTPRM, CTNNA3, CTNNA2, BAIAP2, NECTIN3, SSX2IP, IGF1R
KEGG_PATHWAY	bta01522:Endocrine resistance	12	0.0465465	NOTCH2, MAPK10, AKT3, BCL2, PIK3R3, ADCY2, ADCY1, ADCY8, ESR1, PRKACB, PTK2, IGF1R
KEGG_PATHWAY	bta04340:Hedgehog signaling pathway	11	0.00342695	CSNK1G3, LOC529930, HHAT, SMURF2, CSNK1A1, SUFU, GPR161, BCL2, SPOPL, PRKACB, GLI2
KEGG_PATHWAY	bta02010:ABC transporters	11	0.0137125	ABCC3, ABCA1, LOC522174, LOC784305, ABCA6, ABCB4, LOC100296627, LOC100337076, LOC100337053, ABCA14, ABCC13
KEGG_PATHWAY	bta04918:Thyroid hormone synthesis	11	0.0258731	PLCB4, ATF6B, PRKCB, IYD, GNAQ, ADCY2, ADCY1, ADCY8, ATP1B1, PRKACB, CREB5
KEGG_PATHWAY	bta01521:EGFR tyrosine kinase inhibitor resistance	11	0.0383313	PRKCB, EGF, PDGFD, PDGFC, AKT3, KDR, BCL2, PIK3R3, JAK2, EIF4E2, IGF1R
KEGG_PATHWAY	bta04730:Long-term depression	10	0.0185135	GRIA2, GUCY1A2, GUCY1A1, GRID2, PLCB4, PRKCB, GNAQ, PRKG1, GRM1, IGF1R
KEGG_PATHWAY	bta04927:Cortisol synthesis and secretion	10	0.0270247	PLCB4, NCEH1, ATF6B, GNAQ, AGTR1, ADCY2, ADCY1, ADCY8, PRKACB, CREB5
KEGG_PATHWAY	bta00310:Lysine degradation	10	0.0295232	COLGALT2, HYKK, ALDH1B1, PRDM16, SETD7, BBOX1, EHMT1, SMYD3, CAMKMT, ACAT1
KEGG_PATHWAY	bta04923:Regulation of lipolysis in adipocytes	9	0.0401214	AKT3, PTGER3, PIK3R3, ADCY2, ADCY1, ADCY8, PRKACB, PRKG1, MGLL
KEGG_PATHWAY	bta04213:Longevity regulating pathway - multiple species	9	0.0475244	HDAC2, AKT3, PIK3R3, ADCY2, ADCY1, ADCY8, PRKACB, ATG5, IGF1R
KEGG_PATHWAY	bta00512:Mucin type O-glycan biosynthesis	8	0.00724143	GALNT7, GALNT16, GALNT2, GALNT18, GALNTL6, ST6GALNAC3, ST3GAL1, B4GALT5
KEGG_PATHWAY	bta04973:Carbohydrate digestion and absorption	8	0.0246686	PLCB4, PRKCB, AKT3, PIK3R3, SLC5A1, ATP1B1, LCT, HK1
KEGG_PATHWAY	bta00280:Valine, leucine and isoleucine degradation	8	0.045794	ALDH1B1, OXCT1, BCKDHB, AOX1, MMUT, HMGCS2, ACSF3, ACAT1
