# Supplementary material for: Analysis of genomic copy number variations through whole-genome scan in Yunling cattle
Source: Front Vet Sci. 2024 Jul 22;11:1413504. doi: 10.3389/fvets.2024.1413504 (PMC11298805; doi:10.3389/fvets.2024.1413504)
Supplement: Supplementary file 5 [file Table_5.xlsx]

## Sheet: Sheet1
Table S5. Information about Yunling overlapped with identified CNVRs
Chr	CNVR start	CNVR end	QTL start	QTL end	QTL	gene
1	64474401	64476000	64473854	64857875	Subcutaneous fat thickness QTL (224083)	CFAP91
1	64878401	64880000	64865063	65123147	Anti-Müllerian hormone level QTL (223134)	GSK3B
1	107407201	107409200	107022412	107999432	Multiple birth QTL (258521)	LOC511229
1	143166801	143168800	143011858	143226874	Anti-Müllerian hormone level QTL (223127)	PKNOX1
2	16858001	16860000	16761007	16999128	Antral follicle number QTL (223146)	CWC22
2	16858001	16860000	16843125	17099561	Antral follicle number QTL (223145)	CWC22
2	30294401	30296400	29948707	30390796	Subcutaneous fat thickness QTL (223715)	SCN1A
2	30294401	30296400	30224956	30320883	Subcutaneous fat thickness QTL (223887)	SCN1A
2	55765201	55766800	55729126	55955028	Subcutaneous fat thickness QTL (224085)	LOC132343034
2	89469201	89471600	89014882	89980768	Meat color QTL (222293)	BZW1
2	89157705	89180019	89014882	89980768	Meat color QTL (222293)	AOX1
2	126911601	126913200	126899314	127889563	Blood calcium level QTL (238851)	LOC112443411
2	127096001	127097600	126899314	127889563	Blood calcium level QTL (238851)	PAFAH2
2	127578001	127579600	126899314	127889563	Blood calcium level QTL (238851)	MACO1
3	3419201	3420800	3345407	3431614	Conformation score QTL (282870)	LRRC52
3	15366001	15367600	14974408	15473514	M. paratuberculosis susceptibility QTL (263367)	CLK2
3	102898401	102900000	102037006	103035757	Meat color QTL (222285)	OR13P10
4	10688801	10690400	10571640	10785338	Antral follicle number QTL (223155)	VPS50
4	10688801	10690400	10600800	10732873	Subcutaneous fat thickness QTL (223779)	VPS50
4	13220801	13222400	13061840	13440805	Longissimus muscle area QTL (223735)	DYNC1I1
5	27628401	27630400	26723850	27719719	Marbling score QTL (222248)	LOC112446672
5	59375269	59376883	59005181	59981866	Multiple birth QTL (238386)	OR9R3
5	90792801	90795416	90610566	90837005	Conformation score QTL (282873)	PLEKHA5
5	96831201	96833600	96563734	97550215	Blood calcium level QTL (238846)	FAM234B
5	97068801	97070400	96563734	97550215	Blood calcium level QTL (238846)	APOLD1
5	97535201	97536800	96563734	97550215	Blood calcium level QTL (238846)	LRP6
6	36767116	36770275	36634231	36889292	Subcutaneous fat thickness QTL (224087)	LOC112447053
6	36865201	36892400	36634231	36889292	Subcutaneous fat thickness QTL (224087)	LOC112447053
6	37842401	37844400	37796921	38426291	Digital cushion thickness QTL (259429)	LOC132345490
6	88195601	88197200	87840175	88893733	Ketosis QTL (223528)	ANKRD17
6	88345601	88349200	87840175	88893733	Ketosis QTL (223528)	ANKRD17
6	88638801	88640400	87840175	88893733	Ketosis QTL (223528)	RASSF6
6	102459201	102461200	102264376	102500758	Longissimus muscle area QTL (223706)	LOC104968931
7	37011201	37045600	36887774	37185124	Muscularity QTL (282921)	LOC112447627
7	38396001	38398000	38385427	38410913	Muscularity QTL (282927)	UIMC1
7	39093201	39094800	39005627	39999299	Multiple birth QTL (238383)	LOC509184
7	40765601	40767200	40591774	42475062	Curd firmness QTL (261938)	LOC523292
7	41083201	41084800	40591774	42475062	Curd firmness QTL (261938)	OR5AE3
7	41015779	41026781	40591774	42475062	Curd firmness QTL (261938)	OR6F1
7	41415201	41429200	40591774	42475062	Curd firmness QTL (261938)	OR2T54
7	40765601	40767200	40591774	42475062	Curd firmness QTL (261939)	LOC523292
7	41083201	41084800	40591774	42475062	Curd firmness QTL (261939)	OR5AE3
7	41015779	41026781	40591774	42475062	Curd firmness QTL (261939)	OR6F1
7	41415201	41429200	40591774	42475062	Curd firmness QTL (261939)	OR2T54
7	40765601	40767200	40591774	42475062	Curd firmness QTL (261940)	LOC523292
7	41083201	41084800	40591774	42475062	Curd firmness QTL (261940)	OR5AE3
7	41015779	41026781	40591774	42475062	Curd firmness QTL (261940)	OR6F1
7	41415201	41429200	40591774	42475062	Curd firmness QTL (261940)	OR2T54
7	53884801	53886400	53874712	54111043	Subcutaneous fat thickness QTL (224088)	ARHGAP26
7	96794401	96796000	95230312	101060884	Somatic cell score QTL (216407)	RIOK2
7	99678401	99680000	95230312	101060884	Somatic cell score QTL (216407)	LOC132345798
8	75854401	75856400	75771507	75987944	Anti-Müllerian hormone level QTL (223131)	DNAI1
9	91904401	91906000	91886978	91936136	Muscularity QTL (282931)	TFB1M
10	5559201	5560800	5392944	5807684	Longissimus muscle area QTL (223707)	HRH2
10	7476001	7478000	7361671	7574347	Marbling score QTL (223944)	SV2C
10	10956801	10958800	10957392	11173990	Anti-Müllerian hormone level QTL (223135)	MTX3,gene	THBS4
10	101802401	101804800	101723038	101828432	Subcutaneous fat thickness QTL (223807)	KCNK13
11	6816801	6829600	6614691	6831396	Anti-Müllerian hormone level QTL (223137)	IL1R1
11	31206001	31208000	31054311	34076106	Multiple birth QTL (238418)	LOC132346571
11	32134001	32135600	31054311	34076106	Multiple birth QTL (238418)	LOC132346513
11	32778401	32780000	31054311	34076106	Multiple birth QTL (238418)	NRXN1
11	86323201	86325200	86320994	86664227	Intestinal atresia QTL (263189)	GREB1
11	86379201	86380800	86320994	86664227	Intestinal atresia QTL (263189)	E2F6
12	23183601	23185600	22901497	23236520	Marbling score QTL (223721)	NHLRC3
12	23183601	23185600	23178045	23219416	Marbling score QTL (223946)	NHLRC3
13	48207201	48208800	48186875	48209791	Subcutaneous fat thickness QTL (223898)	CRLS1
13	48207201	48208800	48186875	48209791	Marbling score QTL (223955)	CRLS1
14	7955201	7957200	7844432	8107746	Subcutaneous fat thickness QTL (223716)	ST3GAL1
14	22665601	22667200	22640221	22953771	Longissimus muscle area QTL (223749)	XKR4
14	22835201	22837200	22640221	22953771	Longissimus muscle area QTL (223749)	XKR4
14	22942001	22943600	22640221	22953771	Longissimus muscle area QTL (223749)	XKR4
14	22942001	22943600	22875603	23252097	Longissimus muscle area QTL (223708)	XKR4
14	23113601	23115200	22875603	23252097	Longissimus muscle area QTL (223708)	TGS1
14	23708001	23710000	23325171	24301941	Meat color QTL (222287)	PENK
14	36015601	36017200	36011003	36195654	Conformation score QTL (282883)	KCNB2
14	48783601	48785200	48329593	48904459	Marbling score QTL (223958)	LOC132342211
15	75475201	75477200	75001650	75995887	Multiple birth QTL (258522)	LOC132342364
15	75914801	75916400	75001650	75995887	Multiple birth QTL (258522)	CRY2
15	75914801	75916400	75727954	76192434	Subcutaneous fat thickness QTL (223712)	CRY2
15	81063601	81066000	80846525	81846348	Juiciness QTL (222275)	CTNND1
15	81488287	81491239	80846525	81846348	Juiciness QTL (222275)	LOC104968475
15	81680801	81682800	80846525	81846348	Juiciness QTL (222275)	OR5B148
17	55799201	55800800	55795742	55830506	Subcutaneous fat thickness QTL (223839)	TMEM233
18	5640401	5642000	5240349	6170333	Longissimus muscle area QTL (223772)	WWOX
18	26173601	26179600	25832665	26209903	Longissimus muscle area QTL (223709)	PRSS54
18	58484968	58510400	58329168	58828924	M. paratuberculosis susceptibility QTL (263372)	LOC506495
18	62378401	62380800	61559385	62559371	Tenderness score QTL (222266)	LOC100848752
18	62467601	62469200	61559385	62559371	Tenderness score QTL (222266)	LOC100852077
18	64690801	64693600	64522685	65521524	Meat firmness QTL (222298)	ZNF772
18	65168401	65170000	64522685	65521524	Meat firmness QTL (222298)	LOC100138449
19	36086401	36088000	36007788	36998151	Multiple birth QTL (258520)	ABCC3
19	42154801	42157600	41594056	42594001	Longissimus muscle area QTL (222254)	DNAJC7
21	15120001	15121600	14800548	15428801	Marbling score QTL (223723)	SLCO3A1
21	15120001	15121600	14842445	15219453	Marbling score QTL (223960)	SLCO3A1
21	35148401	35150000	35032718	35183150	Muscularity QTL (282937)	STXBP6
22	13254801	13256400	13227438	13261914	Subcutaneous fat thickness QTL (223857)	ENTPD3
22	13635239	13638441	13635727	13637448	Subcutaneous fat thickness QTL (223861)
22	24065601	24067200	24002842	24995229	Multiple birth QTL (258519)	CNTN4
22	24282001	24283600	24002842	24995229	Multiple birth QTL (258519)	CNTN4
22	24991201	24992800	24002842	24995229	Multiple birth QTL (258519)	CNTN6
22	26353601	26355600	26343690	26562220	Anti-Müllerian hormone level QTL (223132)	CHL1
22	26504801	26506400	26343690	26562220	Anti-Müllerian hormone level QTL (223132)	LOC132343465
22	52331201	52332800	52310680	52361884	Subcutaneous fat thickness QTL (223868)	KLHL18
23	12420801	12422800	12119175	12435186	Finishing precocity QTL (282913)
24	47834001	47835600	47693446	47994499	Longissimus muscle area QTL (223773)	ZBTB7C
24	47952001	47954400	47693446	47994499	Longissimus muscle area QTL (223773)	ZBTB7C
27	25371201	25372800	25252766	25558906	Subcutaneous fat thickness QTL (223714)	LOC132344056
28	591201	600800	478980	713335	Antral follicle number QTL (223148)	OR5AS1
29	27845201	27846800	27523739	28522724	Longissimus muscle area QTL (222260)	OR8B9
29	28450001	28451600	27523739	28522724	Longissimus muscle area QTL (222260)	OR8B69
29	27914801	27918800	27523739	28522724	Longissimus muscle area QTL (222260)	CCDC15
