# Supplementary material for: Analysis of genomic copy number variations through whole-genome scan in Yunling cattle
Source: Front Vet Sci. 2024 Jul 22;11:1413504. doi: 10.3389/fvets.2024.1413504 (PMC11298805; doi:10.3389/fvets.2024.1413504)
Supplement: Supplementary file 6 [file Table_6.xlsx]

## Sheet: Sheet1
Table S6. The overview of the differentiated CNVR between Yunling cattle and Brahman cattle
Chr	Start	End	Pos type	Gene name	Vst value
1	691201	711600	intergenic	LOC618212;OR9M6	0.429357
1	2138801	2141600	ncRNA_exonic	LOC132346179	0.347952
1	4846001	4850800	intergenic	LOC112446888;LOC132346254	0.364571
1	12951601	12953200	intergenic	LOC132346259;LOC132345454	0.484949
1	22378801	22380400	intergenic	LOC107132175;LOC104976614	0.392736
1	25440401	25448800	intergenic	ROBO2;TRNAG-UCC_1	0.500844
1	30754801	30756800	intergenic	GBE1;LOC112446987	0.332432
1	32386401	32388400	intergenic	LOC112448288;CADM2	0.386558
1	32450001	32452400	intergenic	LOC112448288;CADM2	0.433981
1	38322801	38324800	intronic	ARL13B	0.42943
1	39962401	39967200	intergenic	TRNAY-GUA;LOC782966	0.320711
1	40099601	40104400	intergenic	TRNAY-GUA;LOC782966	0.398189
1	47570801	47572800	intergenic	ZPLD1;TRNAF-AAA	0.358953
1	77552001	77553600	intronic	TP63	0.344421
1	87714001	87716000	UTR3	GNB4	0.310905
1	92728801	92730800	intronic	NAALADL2	0.428546
1	114697201	114699200	intergenic	RAP2B；LOC112448278	0.312365
1	148973201	148975200	intronic	SIM2	0.379316
1	152158401	152163200	intronic	LOC112448102	0.643083
1	158427601	158431600	intergenic	ASMT	0.363848
2	4401	10000	intergenic	LGSN	0.404773
2	1637601	1640000	intronic	ARHGEF4	0.452009
2	51267201	51268800	intergenic	LOC510454;LOC104971220	0.431263
2	76130001	76131600	intronic	CNTNAP5	0.349887
2	80285601	80287600	intergenic	NABP1	0.303992
2	116239201	116241200	intronic	SPHKAP	0.341386
2	116771201	116772800	intergenic	SPHKAP;LOC132343305	0.327842
2	121744001	121746400	exonic	LOC112443213	0.434554
3	29201	31200	intergenic	LOC790004	0.407011
3	8921601	8923600	intronic	CD48	0.446922
3	13154801	13156400	ncRNA_exonic	LOC132344984	0.500332
3	17942401	17944000	intergenic	LOC112445866;LOC112445867	0.486623
3	19397200	19399400	intergenic	PSMB4	0.671526
3	22658801	22695600	intronic	LOC616149	0.322783
3	22750001	22752800	intergenic	LOC112446131;LOC112445957	0.320995
3	22763201	22768800	upstream	LOC112445957	0.322905
3	28388001	28390000	intronic	SYCP1	0.359239
3	34978001	34980400	intronic	LOC615258	0.704127
3	40600001	40604000	intergenic	COL11A1;OLFM3	0.399482
3	41075601	41078000	intergenic	COL11A1;OLFM3	0.383412
3	54235201	54236800	intronic	LOC132342100	0.342607
3	54509601	54511200	intergenic	GBP4;LOC112441519	0.447458
3	54631201	54634800	intronic	LOC510382	0.390362
3	54655601	54659200	intronic	LOC100336669	0.532116
3	54679201	54683200	intergenic	LOC100336669;LOC507055	0.32375
3	113312001	113317600	intronic	UGT1A6	0.325803
4	106401	108400	intergenic	LOC132345059	0.3421
4	1394801	1396400	intergenic	LOC112446522	0.324845
4	1398401	1400400	intergenic	LOC112446522	0.455789
4	7900801	7902400	intergenic	PTTG1IP2;CDK14	0.440203
4	10426401	10430800	intergenic	LOC112446321;SAMD9	0.360865
4	10497201	10499200	intergenic	SAMD9;HEPACAM2	0.407482
4	18053601	18055200	intergenic	LOC132345068;LOC132345181	0.322538
4	18055601	18057200	intergenic	LOC132345068;LOC132345181	0.337869
4	27888401	27890400	intergenic	FERD3L；POLR1F	0.340729
4	31237201	31240000	ncRNA_intronic	LOC107132385	0.606627
4	36261601	36263600	intronic	SEMA3A	0.329667
4	67925201	67926800	intergenic	CREB5;JAZF1	0.324828
4	76055201	76059200	intergenic	MIR2420;IGFBP3	0.367262
4	82700401	82722800	downstream	TRGC3	0.452307
4	89598401	89600400	ncRNA_intronic	LOC132345190	0.371289
4	90052001	90053600	intergenic	LOC132345190;TRNAR-ACG_5	0.467799
4	107328801	107330400	intergenic	OR2A13	0.316445
4	119857601	119866000	intergenic	LOC112446467;LOC132345165	0.323872
5	146801	149600	intergenic	LOC132345230；LOC132345230	0.314084
5	25282401	25286000	intergenic	MUCL1;GLYCAM1	0.486958
5	38778801	38780400	intergenic	GXYLT1;LOC132345393	0.450996
5	40213201	40215200	intergenic	CNTN1;LOC132342142	0.412455
5	44201601	44225600	intergenic	LOC785803;LOC781146	0.385077
5	47839601	47846000	intronic	HMGA2	0.426623
5	50296001	50298800	intergenic	RXYLT1;AVPR1A	0.529271
5	50476001	50478000	intergenic	LOC132345291;TRNAW-CCA_32	0.379198
5	63386401	63388400	intronic	ANKS1B	0.33453
5	72912801	72914800	intergenic	LARGE1;LOC101905163	0.630928
5	74278001	74281200	intronic	LOC786352	0.301974
5	76933201	76934800	intergenic	SYT10;PKP2	0.438768
5	76938401	76942800	intergenic	SYT10;PKP2	0.33843
5	102088801	102090800	ncRNA_intronic	LOC751788	0.365427
6	37601	40800	intergenic	LOC112447203	0.326539
6	7730001	7734400	intergenic	TRNAC-GCA_69;LOC526064	0.461602
6	54718801	54722400	intergenic	TRNAW-CCA_41;LOC132345496	0.412798
6	70100401	70104400	intergenic	LOC112447208；KIT	0.30412
6	75338801	75340800	intergenic	LOC132345587;LOC112447159	0.608519
6	78734001	78739600	intergenic	LOC785233；LOC112447087	0.550603
6	82636801	82641200	intergenic	EPHA5;CENPC	0.437414
6	85759201	85764400	intergenic	CABS1;LOC101905137	0.580072
6	95648801	95650400	intronic	CFAP299	0.427339
6	109285201	109287600	intergenic	LOC101902473;LOC112447125	0.338136
6	109718801	109720400	intergenic	LOC112447126;LOC112447127	0.70608
6	116461601	116463200	intronic	POLN	0.70461
7	8947201	8949200	intergenic	OR7A103；OR7A114	0.311538
7	17442401	17444000	intronic	LOC100337081	0.356146
7	89851601	89855600	intergenic	TRNAY-AUA_11;CETN3	0.337071
8	114401	117600	intergenic	OR2T13；LOC132343375	0.31932
8	316801	330400	intronic	MFSD14B	0.484019
8	2416001	2419200	exonic	LOC511409	0.457707
8	8050801	8053200	intronic	MTMR9	0.596514
8	10502401	10504800	intergenic	LOC101907769;ELP3	0.587332
8	43340001	43341600	intergenic	LOC132345952;DMRT2	0.320323
8	48081601	48084400	intergenic	CEMIP2;ABHD17B	0.322989
8	60030401	60032400	exonic	OR13E1	0.366447
8	70188001	70190000	intronic	PEBP4	0.307477
8	91254401	91256800	ncRNA_exonic	LOC101906606	0.711348
8	91870801	91878400	intergenic	TRNAC-ACA_85;CYLC2	0.601699
8	93119601	93132400	intergenic	LOC112447966;SMC2	0.685121
8	93444001	93445600	intergenic	LOC112447966;SMC2	0.64587
8	93968001	93969600	intergenic	TOPORSL;OR13F1	0.38037
8	101977201	101980400	exonic	LOC101905894	0.434755
9	4064801	4070800	intergenic	LOC100299705	0.422347
9	12795601	12797600	intronic	DDX43	0.395085
9	13663201	13665600	intergenic	LOC112448200；COL12A1	0.311648
9	16164401	16166400	intergenic	IMPG1;TRNAG-CCC_80	0.328688
9	18349601	18351600	ncRNA_intronic	LOC101903114	0.340779
9	34019201	34021200	intergenic	LOC100336222；LOC537919	0.312826
9	80432001	80433600	intergenic	HIVEP2;AIG1	0.373736
9	84723601	84728400	intronic	LOC100850276	0.447466
9	84733201	84736800	upstream	LOC100850276	0.571381
9	87162801	87166000	ncRNA_exonic	LOC132346136	0.344845
9	88598001	88599600	intronic	CCDC170	0.305667
9	91402401	91408400	intergenic	CNKSR3;SCAF8	0.33264
9	95896401	95898000	intergenic	TRNAC-GCA_106;SOD2	0.320418
9	104359201	104361600	intergenic	OR8G3M；OR10D1M	0.303726
9	104398801	104400400	intergenic	OR10D1M;OR8B60	0.34274
10	14742001	14743600	intergenic	LOC112448608;PIAS1	0.334949
10	22116001	22120400	intergenic	OR6E1C;OR6E1	0.405171
10	22714801	22717200	intronic	LOC100336282	0.34322
10	22992001	22994400	intronic	LOC100336282	0.413784
10	23195601	23198800	intronic	LOC100336282	0.328115
10	25121201	25124400	intergenic	LOC786808;LOC781785	0.413911
10	26927601	26930400	intronic	OR11G2C	0.552118
10	31598801	31602000	intergenic	TRNAS-AGA_3;LOC132346303	0.499314
10	33604001	33608000	intergenic	TMCO5A;MIR2285DL-1	0.41213
10	92973201	92976400	intergenic	TRNAK-UUU_17;TRNAK-CUU_10	0.510598
10	93721201	93722800	intergenic	TRNAS-GGA_62;LOC112448582	0.341333
11	2801	4800	intergenic	ZC3H6	0.483913
11	17632001	17633600	intergenic	LOC112448906;LOC112448869	0.341957
11	26481201	26483600	intronic	PPM1B	0.320265
11	42382801	42384800	intergenic	LOC132346576;TRNAY-AUA_18	0.360084
11	91793201	91796800	intergenic	LOC112448885;LOC132346629	0.364968
11	93495201	93497600	intergenic	OR1J32;OR1J33	0.32028
12	701201	704000	intergenic	PCDH20;LOC112449156	0.562003
12	2476401	2478400	intronic	DIAPH3	0.456864
12	6635201	6637200	intergenic	PCDH17;LOC112449165	0.525493
12	30365201	30368000	ncRNA_intronic	LOC112449053	0.402728
12	38128401	38130400	intergenic	LOC132346771;LOC112449129	0.362947
12	48028001	48032400	intergenic	LOC132346776;LOC132346716	0.421127
12	70130401	70135200	intronic	LOC784305	0.336152
12	70148001	70150400	intronic	LOC784305	0.309172
12	70152001	70154000	intronic	LOC784305	0.341321
12	70171601	70173600	intronic	LOC784305	0.306434
12	70311601	70314800	intronic	LOC100851552	0.361415
12	72178401	72182400	intronic	LOC100337108	0.358917
12	72422801	72425200	intronic	LOC112449072	0.371464
12	75744001	75745600	intronic	DOCK9	0.36093
12	86787601	86792400	intronic	TMEM255B	0.389863
13	3201	6800	intergenic	LOC132346850	0.328747
13	12801	14400	intergenic	LOC132346850	0.319874
13	16801	54800	intergenic	LOC132346850;LOC132346850	0.378996
13	118801	121200	intergenic	LOC132346850	0.329784
13	134401	136000	intergenic	LOC132346850	0.7096
13	147601	150400	intergenic	LOC132346850	0.35417
13	163601	167200	intergenic	LOC132346850	0.397493
13	180001	182000	intergenic	LOC132346850	0.308613
13	187601	190000	intergenic	LOC132346850	0.306336
13	198001	199600	intergenic	LOC132346850	0.382887
13	205201	207600	intergenic	LOC132346850	0.324536
13	8252001	8254400	intronic	MACROD2	0.40204
13	10819201	10822000	upstream	LOC513969	0.315872
13	10964001	10965600	intronic	LOC101909551	0.382931
13	11086401	11088400	intronic	LOC112449356	0.40694
13	11104401	11108000	intergenic	LOC112449356;LOC505099	0.467475
13	11207601	11212400	intronic	LOC112449367	0.381932
13	11226801	11229200	intronic	LOC112449367	0.352674
13	11644001	11646000	intergenic	CCDC3;LOC132346876	0.596628
13	62416001	62418800	intergenic	BPIFB4;LOC132346950	0.46821
13	74270001	74274400	ncRNA_intronic	LOC104973892	0.475227
14	1560001	1562400	intergenic	CYP11B1;LOC112441461	0.352043
14	1575201	1578000	intronic	LOC112441461	0.442076
14	28042401	28044400	intergenic	NKAIN3;GGH	0.36993
14	60140401	60142400	intergenic	LRP12;DPYS	0.389912
14	74543201	74545200	intronic	MMP16	0.375724
14	80341201	80344800	intergenic	LOC132342234;LOC784458	0.400399
14	82269800	82272400	intergenic	LOC112449658	0.627635
15	94001	95600	intergenic	OR5M9	0.306787
15	615201	617200	intergenic	OR4C1I；OR4C1N	0.313993
15	628001	629600	intergenic	OR4C1I；OR4C1N	0.311582
15	44869201	44872000	intergenic	OR5P86；OR10AB6	0.306571
15	46293601	46295200	intergenic	LOC506989;LOC783920	0.341556
15	48476001	48477600	intergenic	OR52A1C;OR52A1E	0.33397
15	49596401	49599600	exonic	OR51L15	0.346486
15	50602001	50606800	intergenic	OR52P2;OR51R1	0.32675
15	78430001	78433200	intergenic	OR4P7;OR5D79	0.579561
15	78824401	78826000	intronic	LOC615051	0.355678
15	78830001	78833200	intronic	LOC615051	0.511732
15	78884801	78905600	intergenic	LOC615051;OR5BE5	0.328206
15	79705201	79706800	intergenic	OR5AL2；OR8U3	0.311317
15	79708001	79709600	intergenic	OR5AL2;OR8U3	0.567163
15	79716401	79722800	intergenic	OR5AL2;OR8U3	0.396423
15	79753601	79756400	intergenic	OR8U3；OR5M3	0.314878
15	84720401	84722000	intergenic	OR4C181	0.304048
15	84887601	84889600	intergenic	OR4C181	0.366108
16	15596401	15598400	intronic	BRINP3	0.305316
17	43316401	43318000	intergenic	LOC112441999;CTSO	0.357786
18	8634401	8637600	intronic	HSD17B2	0.505052
18	16098401	16106000	intergenic	PHKB;LOC533093	0.342617
18	40050801	40053200	intergenic	LOC112442305;HYDIN	0.456029
18	50757201	50759600	ncRNA_exonic	LOC100847120	0.403317
18	50762801	50765200	ncRNA_exonic	LOC100847120	0.37438
18	54778801	54783200	intronic	LOC514658	0.300883
18	59912801	59918400	intronic	LOC788150	0.449113
18	65432401	65434000	ncRNA_intronic	LOC107131481	0.33642
19	2258401	2260000	intergenic	CA10;TRNAS-GGA_96	0.341426
19	9624801	9626800	exonic	MGC137055	0.367062
19	23944001	23956400	ncRNA_intronic	LOC132343033	0.552542
19	23958001	23959600	ncRNA_intronic	LOC132343033	0.337875
19	23974401	23976400	ncRNA_intronic	LOC132343033	0.417647
19	23984801	23988000	intergenic	LOC132343033;LOC112447087	0.535192
19	58772001	58774400	intergenic	LOC104975155;LOC132343129	0.439117
19	62704401	62712400	intronic	PRKCA	0.347512
20	30479201	30480800	intergenic	LOC614882;FGF10	0.371314
21	1124801	1127600	intergenic	LOC132343321;MKRN3	0.332948
21	29195601	29198000	intergenic	LOC132343352;LOC789895	0.376017
21	31970401	31972000	intronic	SCAPER	0.314948
21	49074401	49079200	exonic	LOC782598	0.459255
21	50280801	50283200	intergenic	LOC100138454;LOC132343310	0.392864
21	51156001	51158000	intergenic	LOC132343310；LOC132343375	0.338482
21	51158801	51162400	intergenic	LOC132343310;LOC132343375	0.401023
21	51706001	51707600	intergenic	LRFN5;LOC785161	0.429053
21	55931601	55933200	ncRNA_intronic	LOC132343376	0.319861
21	56276600	56278400	intergenic	PPP4R3A	0.658263
22	2035601	2037200	intergenic	SLC4A7；EOMES	0.310292
22	60756401	60758000	intergenic	LOC104975617	0.426083
23	16585601	16588000	intergenic	LOC112443862;LOC112443877	0.36063
23	26466801	26482800	intronic	LOC104972343	0.388709
23	26495601	26502800	intronic	LOC104972343	0.338847
23	28539601	28548400	intronic	BOLA-NC1	0.318827
23	29480801	29482800	exonic	OR2B37	0.305809
24	233601	235200	intergenic	OR9M1;OR9M1D	0.335376
24	60538401	60540000	intronic	PIGN	0.511174
24	61758001	61760400	intergenic	SERPINB5;SERPINB12	0.332707
25	33594001	33596400	intergenic	VPS37D；LOC101907369	0.304684
26	23401601	23403200	intronic	WBP1L	0.369685
26	46281201	46282800	intronic	C26H10orf90	0.422761
27	395201	399600	intergenic	LOC132344026;ERICH1	0.669776
27	6551201	6623600	intergenic	LOC132344031；DEFB10	0.309721
27	6636001	6642400	intergenic	LOC112444641;LOC132344042	0.384477
27	6701201	6708000	ncRNA_intronic	LOC132344039	0.574008
27	7036801	7038800	intergenic	LOC132344023；LOC112444645	0.318751
27	17780001	17781600	intergenic	TRIML1;LOC112444625	0.463995
27	20143601	20146000	intronic	MICU3	0.382384
27	34983201	34985200	ncRNA_intronic	LOC101905820	0.371286
27	35005601	35007200	ncRNA_intronic	LOC101905820	0.401652
27	39818401	39821200	intergenic	LOC132344074;LOC100847782	0.337505
28	133601	135600	intergenic	OR5D14;OR4A27	0.413748
28	410401	412000	intergenic	OR5AS1；RHOU	0.312595
28	445201	447200	intergenic	OR5AS1;RHOU	0.325523
28	21849201	21850800	intronic	LOC785503	0.462524
28	21887601	21889200	intronic	LOC785503	0.329149
28	29941201	29944800	intronic	VCL	0.327462
29	1519601	1521200	intronic	DEUP1	0.363666
29	7664401	7666000	downstream	LOC112441457	0.306927
29	18909601	18914000	intergenic	GDPD4;LOC524642	0.358382
29	27348401	27352000	intergenic	OR8B1R;OR8B1T	0.604343
29	28008801	28010800	intergenic	OR8A7;OR8A8	0.391465
29	37746001	37748400	intergenic	LOC519862;PAG5	0.576655
29	40520401	40522000	intergenic	FTH1；LOC107131971	0.317701
29	44431601	44434000	intergenic	SLC29A2;NPAS4	0.442892
29	49240801	49242400	ncRNA_intronic	LOC112444889	0.588331
29	49242801	49244400	ncRNA_intronic	LOC112444889	0.590177
